# Supplementary material for: Prevalence and Associated Factors of Sarcopenic Obesity in the Community Elderly: Meta-Analysis and Systematic Review
Source: Nutrients. 2026 Apr 16;18(8):1267. doi: 10.3390/nu18081267 (PMC13118367; doi:10.3390/nu18081267)
Supplement: Supplementary file 1 [file nutrients-18-01267-s001.zip]

Archive with 1 entries (1 files):
- nutrients-4230639-supplementary.pdf
